# Supplementary material for: A Computational Model for Inferring QTL Control Networks Underlying Developmental Covariation
Source: Front Plant Sci. 2019 Dec 18;10:1557. doi: 10.3389/fpls.2019.01557 (PMC6930182; doi:10.3389/fpls.2019.01557)
Supplement: Supplementary file 1 [file Table_1.xlsx]

## Sheet: F-2014
Table S1 Gene enrichment analysis of significant piQTLs and miQTLs that control shoot height-diameter allometry in mei.
No.	miQTL	Chr	Position	TYPE	ID	LR	Biological function	play as Both piQTL and miQTL
1	88.385/21779470	1	21779470	testcross	fheter_105979	9.19611	Ribosomal protein L4/L1e	yes
2	98.655/24420459	1	24420459	testcross	fheter_106224	8.16729		yes
No.	piQTL	Chr	Position	TYPE	ID	LR	Biological function	Both piQTL and miQTL
1	102.213/36312283	2	36312283	intercross	hk_hk628	9.0953	Alpha/beta hydrolase fold-1
2	106.797/37331043	2	37331043	intercross	hk_hk1761	8.39204	NB-ARC
							TIP49, C-terminal
3	0.808/330310	6	330310	intercross	hk_hk881	7.26906	Plant peroxidase
							Haem peroxidase, plant/fungal/bacterial
4	2.893/1387154	6	1387154	intercross	hk_hk920	7.33577	Cytochrome b5
							Protein kinase, catalytic domain
							Serine-threonine/tyrosine-protein kinase
							C-type lectin
							Tyrosine-protein kinase, active site
							Protein kinase-like domain
							C-type lectin-like
							C-type lectin-fold
							Tyrosine-protein kinase, catalytic domain
5	3.724/1262560	6	1262560	intercross	hk_hk1051	7.23882	Bromodomain
							WD40 repeat
							WD40 repeat-like-containing domain
							WD40/YVTN repeat-like-containing domain
							WD40-repeat-containing domain
							WD40 repeat, conserved site
							WD40 repeat, subgroup
							WD40 repeat 2
6	5.738/106132	6	106132	intercross	hk_hk1786	7.84283	BSD
							BTB/POZ-like
							Armadillo
							BTB/POZ fold
							Armadillo-like helical
							BTB/POZ
							Armadillo-type fold
7	6.855/1603823	6	1603823	intercross	hk_hk2108	7.37439	BTB/POZ-like
							Armadillo
							BTB/POZ fold
8	70.833/19860026	1	19860026	testcross	fheter_106431	6.95102	Conserved hypothetical protein CHP01627
							Protein of unknown function DUF579
							Protein kinase, catalytic domain
							Leucine-rich repeat
							Serine/threonine-protein kinase domain
							Protein kinase-like domain
							Tyrosine-protein kinase, catalytic domain
9	72.451/20012732	1	20012732	testcross	fheter_108265	8.57629	Phosphatidic acid phosphatase type 2/haloperoxidase
							Phosphatidic acid phosphatase/chloroperoxidase, N-terminal
							Armadillo
							Armadillo-like helical
							Armadillo-type fold
10	73.419/20050153	1	20050153	testcross	fheter_99354	7.66414	Plant peroxidase
							Haem peroxidase, plant/fungal/bacterial
							Protein of unknown function DUF1685
11	74.206/21771426	1	21771426	testcross	fheter_108031	7.01087	Ribosomal protein L4/L1e
							Ribosomal protein L4 domain
12	75.766/21458205	1	21458205	testcross	fheter_110337	8.2169	Protein kinase, catalytic domain
							Leucine-rich repeat
							Serine/threonine-protein kinase domain
							Leucine-rich repeat, typical subtype
							Serine/threonine-protein kinase, active site
							Protein kinase-like domain
							Leucine-rich repeat-containing N-terminal, type 2
							Concanavalin A-like lectin/glucanase, subgroup
							Protein kinase, ATP binding site
13	76.954/21114345	1	21114345	testcross	fheter_101832	9.08072	Cyclic nucleotide-binding domain
							RmlC-like jelly roll fold
							Cyclic nucleotide-binding-like
14	80.34/20322698	1	20322698	testcross	fheter_108210	7.75345	SANT domain, DNA binding
							Homeodomain-like
							Homeodomain-related
							Myb, DNA-binding
							Myb transcription factor
							Transcription regulator HTH, Myb-type, DNA-binding
15	82.767/20072263	1	20072263	testcross	fheter_105871	8.54172	Phospholipid/glycerol acyltransferase
16	85.016/22164373	1	22164373	testcross	fheter_104243	8.38469	Protein kinase, catalytic domain
							Calcium-binding EF-hand
							Serine/threonine-protein kinase domain
							Serine/threonine-protein kinase, active site
							Protein kinase-like domain
							EF-hand-like domain
							Protein kinase, ATP binding site
							Serine/threonine-protein kinase-like domain
							EF-Hand 1, calcium-binding site
17	85.906/21889521	1	21889521	testcross	fheter_107835	7.65426	Leucine-rich repeat
							Leucine-rich repeat, typical subtype
							Leucine-rich repeat-containing N-terminal, type 2
							IPR023574; Ribosomal protein L4 domain
							Domain of unknown function DUF231, plant
18	88.385/21779470	1	21779470	testcross	fheter_105979	9.19611	Ribosomal protein L4/L1e	yes
19	92.444/22477860	1	22477860	testcross	fheter_103673	6.77453
20	97.304/23707674	1	23707674	testcross	fheter_103340	7.22639	Clathrin adaptor, mu subunit
							Clathrin adaptor, mu subunit, C-terminal
							Longin-like
							Clathrin adaptor, mu subunit, conserved site
							NAD(P)-binding domain
							NAD-dependent epimerase/dehydratase
21	98.655/24420459	1	24420459	testcross	fheter_106224	8.16729		yes
22	100.269/24268400	1	24268400	testcross	fheter_103497	7.19494	Cyclin
							Cyclin, N-terminal
							Cyclin-like
							Cyclin-related
							Transcription regulator cyclin
							Cyclin H
							Cyclin, C/H/G types
							Transcription factor CBF/NF-Y/archaeal histone
							Histone-fold
							Transcription factor, CBFA/NFYB, DNA topoisomerase
23	6.544/2206950	6	2206950	testcross	fheter_101764	7.23224	Kelch repeat type 1
							Galactose oxidase, beta-propeller
24	9.573/4137259	6	4137259	testcross	fheter_103295	7.06234	Helix-loop-helix DNA-binding domain
							Helix-loop-helix DNA-binding
25	12.485/3403374	6	3403374	testcross	fheter_108525	6.8154	Cellulose synthase
							Zinc finger, RING/FYVE/PHD-type
26	13.655/3193257	6	3193257	testcross	fheter_106810	8.5793	DENN
							dDENN
							uDENN
27	14.618/2918145	6	2918145	testcross	fheter_106464	6.98836	Peptide chain release factor eRF1/aRF1
							eRF1 domain 1
							eRF1 domain 2
							eRF1 domain 3
28	15.886/2515436	6	2515436	testcross	fheter_106704	7.51514	Cellular retinaldehyde binding/alpha-tocopherol transport
							Cellular retinaldehyde-binding/triple function, C-terminal
							Cellular retinaldehyde-binding/triple function, N-terminal
							Phosphatidylinositol transfer protein-like, N-terminal
29	17.745/none	6	None	testcross	fheter_101494	7.60126
30	23.688/5807461	6	5807461	testcross	fheter_106411	7.11226	F-box domain, cyclin-like
							DNA helicase, ATP-dependent, RecQ type
							Protein of unknown function DUF295
							F-box domain, Skp2-like

## Sheet: F-2015
No.	piQTL	Chr	Position	LR	TYPE	Biological function	Both piQTL and miQTL
1	62.607/16921488	1	16921488	8.23164	testcross
2	64.805/17372936	1	17372936	9.99645	testcross	Aminotransferase-like, plant mobile domain	yes
						Disease resistance protein
						Leucine-rich repeat
						NB-ARC
3	65.288/17801720	1	17801720	8.27088	testcross
No.	miQTL	Chr	Position	LR	TYPE	Biological function	Both piQTL and miQTL
1	64.805/17372936	1	17372936	8.21531	testcross	Disease resistance protein	yes
						Leucine-rich repeat
						NB-ARC

## Sheet: L-2015
No.	piQTL	Chr	Position	ID	LR	TYPE	Biological function
1	141.89	1	9123407	CATG_hk_hk_525	38.5577	intercross	Glycoside hydrolase, family 17
							Glycoside hydrolase, subgroup, catalytic core
							Glycoside hydrolase, superfamily
2	5.02	1	8469881	CATG_nn_np_4029	41.1344	testcross	ABC transporter-like
							ATPase, AAA+ type, core
							ABC-2 type transporter
3	10.36	1	8469881	AATTC_nn_np_4277	45.5138	testcross	ABC transporter-like
							ATPase, AAA+ type, core
							ABC-2 type transporter
4	130.42	1	14860288	AATTC_nn_np_3244	40.8875	testcross	Domain of unknown function DUF88
No.	miQTL	Chr	Position	ID	LR	TYPE	Biological function
1	166.9	2	11796468	CATG_hk_hk_762	41.6536	intercross	Aminoacyl-tRNA synthetase, class I, conserved site
							Aminoacyl-tRNA synthetase, class Ia
							Valyl-tRNA synthetase
							Valyl/Leucyl/Isoleucyl-tRNA synthetase, class Ia, editing domain
							Aminoacyl-tRNA synthetase, class 1a, anticodon-binding
							Rossmann-like alpha/beta/alpha sandwich fold
							Valyl/Leucyl/Isoleucyl-tRNA synthetase, class I, anticodon-binding
							Protein of unknown function DUF803
2	188.34	7	17034516	AATTC_nn_np_2469	47.1907	testcross	Pleckstrin homology domain
							Domain of unknown function DUF2404
3	137.05	8	9649350	CATG_nn_np_3897	48.2743	testcross	Transferase
							Chloramphenicol acetyltransferase-like domain
							Chloramphenicol acetyltransferase-like domain
4	137.05	8	9743160	AATTC_nn_np_3459	48.4709	testcross

## Sheet: summary
	PiQTLs and MiQTLs Mapped in Three Data
	data	piQTLs		miQTLs
		Intercross	Testcross	Intercross	Testcross	Sum
	F-2014	7	23	0	2	32
	F-2015	0	3	0	1	4
	L-2015	1	3	1	3	8
		8	29	1	6	44

## Sheet: Sheet1
		The QTLs Distribution on Chromosome
		chromosome	Counts
		1	25
		2	2
		3	0
		4	0
		5	0
		6	13
		7	1
		8	2
